# Supplementary material for: Aporosa tetragona Tagane & V. S. Dang (Phyllanthaceae), a new species from Mt. Hon Ba, Vietnam
Source: PhytoKeys. 2015 Dec 2;(57):51–60. doi: 10.3897/phytokeys.57.6347 (PMC4698514; doi:10.3897/phytokeys.57.6347)
Supplement: XML Treatment for Aporosa tetragona [file phytokeys.57.6347-treatment1.xml]

<!DOCTYPE tp:taxon-treatment
  PUBLIC "-//TaxonX//DTD Taxonomic Treatment Publishing DTD v0 20100105//EN" "tax-treatment-NSO.dtd">
<tp:taxon-treatment xmlns:tp="http://www.plazi.org/taxpub"><tp:treatment-meta><kwd-group><label>Taxon classification</label><kwd><named-content content-type="kingdom">Plantae</named-content></kwd><kwd><named-content content-type="order">Malpighiales</named-content></kwd><kwd><named-content content-type="family">Phyllanthaceae</named-content></kwd></kwd-group><mixed-citation publication-type="journal"><person-group><name><surname>Tagane</surname><given-names>Shuichiro</given-names></name><name><surname>Dang</surname><given-names>Van Son</given-names></name><name><surname>Toyama</surname><given-names>Hironori</given-names></name><name><surname>Naiki</surname><given-names>Akiyo</given-names></name><name><surname>Hidetoshi Nagamasu</surname><given-names/></name><name><surname>Yahara</surname><given-names>Tetsukazu</given-names></name><name><surname>Tran</surname><given-names>Hop</given-names></name></person-group><article-title><italic><tp:taxon-name><tp:taxon-name-part taxon-name-part-type="genus">Aporosa</tp:taxon-name-part> <tp:taxon-name-part taxon-name-part-type="species">tetragona</tp:taxon-name-part></tp:taxon-name></italic> Tagane &amp; V. S. Dang (<tp:taxon-name><tp:taxon-name-part taxon-name-part-type="family">Phyllanthaceae</tp:taxon-name-part></tp:taxon-name>), a new species from Mt. Hon Ba, Vietnam</article-title><source>PhytoKeys</source><day>2</day><month>12</month><year>2015</year><volume>2015</volume><issue>57</issue><fpage>51</fpage><lpage>60</lpage><pub-id pub-id-type="doi">10.3897/phytokeys.57.6347</pub-id></mixed-citation></tp:treatment-meta><tp:nomenclature><tp:taxon-name>
                        <tp:taxon-name-part taxon-name-part-type="genus">Aporosa</tp:taxon-name-part>
                        <tp:taxon-name-part taxon-name-part-type="species">tetragona</tp:taxon-name-part>
                        <object-id xmlns:xlink="http://www.w3.org/1999/xlink" content-type="ipni" xlink:type="simple">urn:lsid:ipni.org:names:77151272-1</object-id>
                    </tp:taxon-name><tp:taxon-authority>Tagane &amp; V. S. Dang</tp:taxon-authority><tp:taxon-status xmlns:xlink="http://www.w3.org/1999/xlink" xlink:type="simple">sp. nov.</tp:taxon-status><xref ref-type="fig" rid="F1">Figs 1</xref><xref ref-type="fig" rid="F2">, 2</xref></tp:nomenclature><tp:treatment-sec sec-type="Diagnosis"><title>Diagnosis.</title><p><italic><tp:taxon-name><tp:taxon-name-part taxon-name-part-type="genus">Aporosa</tp:taxon-name-part> <tp:taxon-name-part taxon-name-part-type="species">tetragona</tp:taxon-name-part></tp:taxon-name></italic> is distinct from all other <italic><tp:taxon-name><tp:taxon-name-part taxon-name-part-type="genus">Aporosa</tp:taxon-name-part></tp:taxon-name></italic> species by having a tetragonal ovary and fruit. The leaves are similar to <italic><tp:taxon-name><tp:taxon-name-part taxon-name-part-type="genus">Aporosa</tp:taxon-name-part> <tp:taxon-name-part taxon-name-part-type="species">acuminata</tp:taxon-name-part></tp:taxon-name></italic> Thwaites, but differing in not only fruit shape but also wider leaves (vs. 2–4 cm wide), larger pistillate flowers (vs. 2–3.5 mm long), and glabrous fruits (vs. sparsely puberulous).</p></tp:treatment-sec><tp:treatment-sec sec-type="Type"><title>Type.</title><p>VIETNAM. Khanh Hoa Province, Mt. Hon Ba, edge of evergreen forest near stream, <named-content xmlns:xlink="http://www.w3.org/1999/xlink" content-type="dwc:verbatimCoordinates" xlink:type="simple">12°06'30.60"N, 108°59'15.70"E</named-content>, alt. 393 m, 22 November 2014, with female fl. and fr., <italic>Toyama H., Tagane S., Dang. V. S., Nagamasu H., Naiki A., Tran H., Yang C. J. V1976</italic> (holotype <named-content xmlns:xlink="http://www.w3.org/1999/xlink" content-type="dwc:institutional_code" xlink:type="simple">KYO</named-content>!, isotypes <named-content xmlns:xlink="http://www.w3.org/1999/xlink" content-type="dwc:institutional_code" xlink:type="simple">BKF</named-content>!, <named-content xmlns:xlink="http://www.w3.org/1999/xlink" content-type="dwc:institutional_code" xlink:type="simple">FU</named-content>!, K, NTU!, P, <named-content xmlns:xlink="http://www.w3.org/1999/xlink" content-type="dwc:institutional_code" xlink:type="simple">VNM</named-content>!, the herbarium of Hon Ba Nature Reserve!).</p></tp:treatment-sec><tp:treatment-sec sec-type="Description"><title>Description.</title><p>Small tree, 3 m tall. Twigs glabrous, young branchlets green <italic>in vivo</italic>, dull yellowish green to pale yellow <italic>in sicco</italic>, old branchlets light grayish brown. Stipules caducous, not seen. Leaves: petiole 0.8–1.7 cm long, sunken above, rounded below, pulvini distinct, glabrous; blade ovate to elliptic, (6.8–)9–16.5 × 3.9–7.0 cm, length/width ratio 2.0–2.9, chartaceous to subcoriaceus, completely glabrous, dull yellowish green to dull pale yellow above and beneath <italic>in sicco</italic>, base cuneate to rounded, or shallowly subcordate, basal glands present, margin entire, foliar glands abaxially scattered mostly within the arches of the marginal veins, apex acuminate, acumen up to 2.3 mm long; midrib prominent on both surfaces, or rarely sunken only on the upper surface, secondary veins 10–14 pairs, raised on the lower surface, tertiary veins reticulate, visible on both surfaces of young leaves <italic>in sicco</italic>, inconspicuous on lower surface of old leaves. Staminate inflorescences not seen. Pistillate inflorescences in axils of leaves near the top of branchlets, solitary, flowers up to 7, rachis 2–5 mm long, densely pubescent; bracts broadly triangular, ca. 1 × 1.1 mm, margin ciliate, very sparsely pubescent outside, glabrous inside. Pistillate flowers (6–)8–10 mm long, (1.8–)2.5–3 mm in diam., sessile, yellowish <italic>in vivo</italic>, reddish brown <italic>in sicco</italic>; sepals 4, triangular, 0.8–1.1 × 1.1 mm, glabrous to very sparsely hairy outside, glabrous inside except near base, margin ciliate; ovary obclavate, 5–9 mm long, tetragonal, 2-locular, glabrous outside; ovules 2 per locule; stigmas slightly raised, elongated, ascending from the top of the ovary, stigma bilobed, lobes ca. 0.6–1 mm long, each stigma lobe apically deeply bifid, papillate and hairless above, smooth and very sparsely hairy beneath, style remnant present. Fruits tetragonal ellipsoid with sharp ridges, 21–25 × 7–9 mm, stiped, beaked, fleshy, reddish <italic>in vivo</italic>, pinkish orange to reddish brown <italic>in sicco</italic>, glabrous; septae and column pubescent with hairs of 0.4–0.6 mm long. Seeds 2 or 3, ellipsoid, flattened, ca. 9.0 × 5.0 × 3.5–4 mm, covered by fleshy, yellow aril <italic>in vivo</italic>, yellowish brown <italic>in sicco</italic>.</p></tp:treatment-sec><tp:treatment-sec sec-type="Other specimen examined"><title>Other specimen examined.</title><p>Vietnam. Khanh Hoa Province, Mt. Hon Ba, in evergreen forest near river, <named-content xmlns:xlink="http://www.w3.org/1999/xlink" content-type="dwc:verbatimCoordinates" xlink:type="simple">12°06'33.41"N, 108°59'24.89"E</named-content>, alt. 367 m, 19 Feb. 2014, with female fl., <italic>Toyama</italic> et al. <italic>V829</italic> (<named-content xmlns:xlink="http://www.w3.org/1999/xlink" content-type="dwc:institutional_code" xlink:type="simple">FU</named-content>!, <named-content xmlns:xlink="http://www.w3.org/1999/xlink" content-type="dwc:institutional_code" xlink:type="simple">VNM</named-content>!, the herbarium of Hon Ba Nature Reserve!).</p><!--PageBreak--><!--PageBreak--><!--PageBreak--></tp:treatment-sec><tp:treatment-sec sec-type="Phenology"><title>Phenology.</title><p>Flowering specimens were collected in July and November; fruiting in November.</p></tp:treatment-sec><tp:treatment-sec sec-type="Distribution and habitat"><title>Distribution and habitat.</title><p>This species is currently known only from Hon Ba Nature Reserve, Khanh Hoa Province, South Vietnam. The small populations were found at the edge of humid broad-leaved evergreen forest close to a stream, altitude 200–400 m.</p></tp:treatment-sec><tp:treatment-sec sec-type="Etymology"><title>Etymology.</title><p>The specific epithet <italic>tetragona</italic> reflects the quadrangular shape of the ovaries in the pistillate flowers and fruits.</p></tp:treatment-sec><tp:treatment-sec sec-type="GenBank accession No"><title>GenBank accession No.</title><p><italic>Toyama</italic> et al. <italic>V1976</italic>: <ext-link xmlns:xlink="http://www.w3.org/1999/xlink" ext-link-type="gen" xlink:href="LC050338" xlink:type="simple">LC050338</ext-link> (<italic>rbcL</italic>), <ext-link xmlns:xlink="http://www.w3.org/1999/xlink" ext-link-type="gen" xlink:href="LC050339" xlink:type="simple">LC050339</ext-link> (<italic>matK</italic>).</p></tp:treatment-sec><tp:treatment-sec sec-type="Conservation status"><title>Conservation status.</title><p>The species is known only from the type locality in Mt. Hon Ba at 200–400 m altitude. It is suggested that <italic><tp:taxon-name><tp:taxon-name-part taxon-name-part-type="genus">Aporosa</tp:taxon-name-part> <tp:taxon-name-part taxon-name-part-type="species">tetragona</tp:taxon-name-part></tp:taxon-name></italic> should be placed under the IUCN category <abbrev xmlns:xlink="http://www.w3.org/1999/xlink" xlink:type="simple"><def><p>‘Critically Endangered’ </p></def>(CR)</abbrev> (<xref ref-type="bibr" rid="B10">IUCN 2012</xref>) because of its limited distribution with an area of occupancy estimated to be less than 10 km<sup>2</sup> (criterion B2 a) and a small number of individuals estimated to be less than 250. Recent botanical inventories carried out in this narrow area along stream discovered several new species, including <italic><tp:taxon-name><tp:taxon-name-part taxon-name-part-type="genus">Dillenia</tp:taxon-name-part> <tp:taxon-name-part taxon-name-part-type="species">tetrapetala</tp:taxon-name-part></tp:taxon-name></italic> Joongku Lee, T. B. Tran &amp; R. K. Choudhary (<xref ref-type="bibr" rid="B3">Choudhary et al. 2012</xref>), <italic><tp:taxon-name><tp:taxon-name-part taxon-name-part-type="genus">Goniothalamus</tp:taxon-name-part> <tp:taxon-name-part taxon-name-part-type="species">flagellistylus</tp:taxon-name-part></tp:taxon-name></italic> Tagane &amp; V. S. Dang <!--PageBreak-->(<xref ref-type="bibr" rid="B17">Tagane et al. 2015</xref>) and <italic><tp:taxon-name><tp:taxon-name-part taxon-name-part-type="genus">Vanilla</tp:taxon-name-part> <tp:taxon-name-part taxon-name-part-type="species">atropogon</tp:taxon-name-part></tp:taxon-name></italic> Schuit., Aver. &amp; Rybková (Schuiteman et al. 2012), all of which are rare and endemic to Mt. Hon Ba. Therefore further collection efforts around this area are necessary to accurately understand the flora there and to update the conservation status of the species.</p></tp:treatment-sec><tp:treatment-sec><!--Section generated to contain objects referenced in tp:taxon-treatment.--><fig id="F1" position="float" orientation="portrait"><label>Figure 1.</label><caption><p><italic><tp:taxon-name><tp:taxon-name-part taxon-name-part-type="genus">Aporosa</tp:taxon-name-part> <tp:taxon-name-part taxon-name-part-type="species">tetragona</tp:taxon-name-part></tp:taxon-name></italic> sp. nov. <bold>A</bold> Leafy branch <bold>B</bold> Fruits and portion of abaxial surface of young leave <bold>C</bold> Apical bud and pulvinate petiole at both base and apex <bold>D</bold> Pistillate inflorescence <bold>E</bold> Fruits <bold>F, G</bold> Transverse section of fruits <bold>H</bold> Seeds taken from fruits. Materials: <italic>Toyama</italic> et al. <italic>V1976</italic>.</p></caption><graphic xmlns:xlink="http://www.w3.org/1999/xlink" xlink:href="phytokeys-057-051-g001.jpg" position="float" orientation="portrait" xlink:type="simple" id="oo_64894.jpg"/></fig><fig id="F2" position="float" orientation="portrait"><label>Figure 2.</label><caption><p><italic><tp:taxon-name><tp:taxon-name-part taxon-name-part-type="genus">Aporosa</tp:taxon-name-part> <tp:taxon-name-part taxon-name-part-type="species">tetragona</tp:taxon-name-part></tp:taxon-name></italic> sp. nov. <bold>A</bold> Fruiting branch <bold>B</bold> Schematic of the placement of the disc-like glands on the lower side of the leaf <bold>C</bold> Apex of branch <bold>D</bold> Pistillate inflorescence <bold>E</bold> Longitudinal section of fruits. Materials: <bold>A</bold>–<bold>C</bold>, <bold>E</bold> from <italic>Toyama</italic> et al. <italic>V1976</italic> (<named-content xmlns:xlink="http://www.w3.org/1999/xlink" content-type="dwc:institutional_code" xlink:type="simple">KYO</named-content>), <bold>D</bold> from <italic>Toyama</italic> et al. <italic>V829</italic> (<named-content xmlns:xlink="http://www.w3.org/1999/xlink" content-type="dwc:institutional_code" xlink:type="simple">FU</named-content>).</p></caption><graphic xmlns:xlink="http://www.w3.org/1999/xlink" xlink:href="phytokeys-057-051-g002.jpg" position="float" orientation="portrait" xlink:type="simple" id="oo_64895.jpg"/></fig></tp:treatment-sec><ref-list><ref id="B10"><mixed-citation xmlns:xlink="http://www.w3.org/1999/xlink" xlink:type="simple"><institution xlink:type="simple">IUCN</institution> (<year>2012</year>) <source>IUCN red list categories and criteria, version 3.1</source>. <publisher-name>IUCN Species Survival Commission</publisher-name>, <publisher-loc>Gland/Cambridge</publisher-loc>, <fpage>1</fpage>–<lpage>32</lpage>. </mixed-citation></ref><ref id="B3"><mixed-citation xmlns:xlink="http://www.w3.org/1999/xlink" xlink:type="simple"><person-group><name name-style="western"><surname>Choudhary</surname><given-names>RK</given-names></name><name name-style="western"><surname>Bach</surname><given-names>TT</given-names></name><name name-style="western"><surname>Nong</surname><given-names>LV</given-names></name><name name-style="western"><surname>Hai</surname><given-names>DV</given-names></name><name name-style="western"><surname>Quang</surname><given-names>BH</given-names></name><name name-style="western"><surname>Lee</surname><given-names>YM</given-names></name><name name-style="western"><surname>Park</surname><given-names>SH</given-names></name><name name-style="western"><surname>Lee</surname><given-names>C</given-names></name><name name-style="western"><surname>Lee</surname><given-names>J</given-names></name></person-group> (<year>2012</year>) <article-title><italic><tp:taxon-name><tp:taxon-name-part taxon-name-part-type="genus">Dillenia</tp:taxon-name-part> <tp:taxon-name-part taxon-name-part-type="species">tetrapetala</tp:taxon-name-part></tp:taxon-name></italic> (<tp:taxon-name><tp:taxon-name-part taxon-name-part-type="family">Dilleniaceae</tp:taxon-name-part></tp:taxon-name>), a new species from Hon Ba Nature Reserve, Vietnam.</article-title> <source>Annales Botanici Fennici</source> <volume>49</volume>: <fpage>369</fpage>–<lpage>376</lpage>. doi: <ext-link xlink:type="simple" ext-link-type="doi" xlink:href="10.5735/085.049.0608">10.5735/085.049.0608</ext-link> </mixed-citation></ref><ref id="B17"><mixed-citation xmlns:xlink="http://www.w3.org/1999/xlink" xlink:type="simple"><person-group><name name-style="western"><surname>Tagane</surname><given-names>S</given-names></name><name name-style="western"><surname>Dang</surname><given-names>VS</given-names></name><name name-style="western"><surname>Yahara</surname><given-names>T</given-names></name><name name-style="western"><surname>Toyama</surname><given-names>H</given-names></name><name name-style="western"><surname>Tran</surname><given-names>H</given-names></name></person-group> (<year>2015</year>) <article-title><italic><tp:taxon-name><tp:taxon-name-part taxon-name-part-type="genus">Goniothalamus</tp:taxon-name-part> <tp:taxon-name-part taxon-name-part-type="species">flagellistylus</tp:taxon-name-part></tp:taxon-name></italic> Tagane &amp; Dang VS (<tp:taxon-name><tp:taxon-name-part taxon-name-part-type="family">Annonaceae</tp:taxon-name-part></tp:taxon-name>), a new species from Mt. Hon Ba, Vietnam.</article-title> <source>PhytoKeys</source> <volume>50</volume>: <fpage>1</fpage>–<lpage>8</lpage>. doi: <ext-link xlink:type="simple" ext-link-type="doi" xlink:href="10.3897/phytokeys.50.4427">10.3897/phytokeys.50.4427</ext-link> </mixed-citation></ref></ref-list></tp:taxon-treatment>
